# Supplementary material for: Formation Mechanism of Characteristic Flavor Substances in 3-Year-Old Diannan Small-Ear Pig Ham: Lipidomics and Flavoromics Study
Source: Foods. 2025 Sep 4;14(17):3098. doi: 10.3390/foods14173098 (PMC12428617; doi:10.3390/foods14173098)
Supplement: Supplementary file 1 [file foods-14-03098-s001.zip]

Archive with 1 entries (1 files):
- foods-3802857-supplementary.pdf
